# Supplementary material for: Towards Biohybrid Lung Development—Fibronectin-Coating Bestows Hemocompatibility of Gas Exchange Hollow Fiber Membranes by Improving Flow-Resistant Endothelialization
Source: Membranes (Basel). 2021 Dec 27;12(1):35. doi: 10.3390/membranes12010035 (PMC8779364; doi:10.3390/membranes12010035)
Supplement: Supplementary file 1 [file membranes-12-00035-s001.zip]

Archive with 1 entries (1 files):
- membranes-1522431-supplementary.pdf
